# Supplementary material for: NaCl Modifies Biochemical Traits in Bacterial Endophytes Isolated from Halophytes: Towards Salinity Stress Mitigation Using Consortia
Source: Plants (Basel). 2024 Jun 12;13(12):1626. doi: 10.3390/plants13121626 (PMC11207235; doi:10.3390/plants13121626)
Supplement: Supplementary file 1 [file plants-13-01626-s001.zip]

Archive with 1 entries (1 files):
- plants-2948840-supplementary.pdf
